# Supplementary material for: SegJointGene: joint cell segmentation and spatial gene prioritization by information entropy guided convolutional neural networks
Source: Bioinformatics. 2026 Jun 25;42(7):btag447. doi: 10.1093/bioinformatics/btag447 (PMC13355594; doi:10.1093/bioinformatics/btag447)
Supplement: btag447_Supplementary_Data [file btag447_supplementary_data.zip]

Archive with 2 entries (2 files):
- SegJointGene_Supplement.pdf
- Supplement Datasets.zip
